# Supplementary material for: Research on the community electric carbon emission prediction considering the dynamic emission coefficient of power system
Source: Sci Rep. 2023 Apr 5;13:5568. doi: 10.1038/s41598-023-31022-y (PMC10076421; doi:10.1038/s41598-023-31022-y)
Supplement: Supplementary file 1 — Supplementary Information 1. [file 41598_2023_31022_MOESM1_ESM.zip]

Archive with 31 entries (26 files):
- Code&data/
- Code&data/BP/
- Code&data/BP/main.m
- Code&data/GA-SVR/
- Code&data/GA-SVR/bs2rv.m
- Code&data/GA-SVR/crtbase.m
- Code&data/GA-SVR/crtbp.m
- Code&data/GA-SVR/gaSVMcgForRegress.m
- Code&data/GA-SVR/libsvm Parameter Description.txt
- Code&data/GA-SVR/main.m
- Code&data/GA-SVR/mut.m
- Code&data/GA-SVR/ranking.m
- Code&data/GA-SVR/recombin.m
- Code&data/GA-SVR/reins.m
- Code&data/GA-SVR/rep.m
- Code&data/GA-SVR/select.m
- Code&data/GA-SVR/sus.m
- Code&data/GA-SVR/svmpredict.mexw64
- Code&data/GA-SVR/svmtrain.mexw64
- Code&data/GA-SVR/xovmp.m
- Code&data/GA-SVR/xovsp.m
- Code&data/RF/
- Code&data/RF/main.m
- Code&data/SVR/
- Code&data/SVR/libsvmParameter Description.txt
- Code&data/SVR/main.m
- Code&data/SVR/svmpredict.mexw64
- Code&data/SVR/svmpredict.mexw64_1511296.bak
- Code&data/SVR/svmtrain.mexw64
- Code&data/SVR/svmtrain.mexw64_1511296.bak
- Code&data/supplementary table S1.xlsx
