# Supplementary material for: Research on the community electric carbon emission prediction considering the dynamic emission coefficient of power system
Source: Sci Rep. 2023 Apr 5;13:5568. doi: 10.1038/s41598-023-31022-y (PMC10076421; doi:10.1038/s41598-023-31022-y)
Supplement: Supplementary file 1 — Supplementary Information 1. [file 41598_2023_31022_MOESM1_ESM.zip › Code&data/BP/main.m]

warning off             
close all               
clear                   
clc                    


result = xlsread('supplementary table S1.xlsx');


num_samples = length(result);  
kim = 31;                     
zim =  31;                      


for i = 1: num_samples - kim - zim + 1
    res(i, :) = [reshape(result(i: i + kim - 1), 1, kim), result(i + kim + zim - 1)];
end


temp = 1: 1: 1035;

P_train = res(temp(1: 720), 1: 31)';
T_train = res(temp(1: 720), 32)';
M = size(P_train, 2);

P_test = res(temp(721: end), 1: 31)';
T_test = res(temp(721: end), 32)';
N = size(P_test, 2);


[p_train, ps_input] = mapminmax(P_train, 0, 1);
p_test = mapminmax('apply', P_test, ps_input);

[t_train, ps_output] = mapminmax(T_train, 0, 1);
t_test = mapminmax('apply', T_test, ps_output);


net = newff(p_train, t_train,5);


net.trainParam.epochs = 1000;     
net.trainParam.goal = 1e-4;       
net.trainParam.lr = 0.001;         


net= train(net, p_train, t_train);


t_sim1 = sim(net, p_train);
t_sim2 = sim(net, p_test);


T_sim1 = mapminmax('reverse', t_sim1, ps_output);
T_sim2 = mapminmax('reverse', t_sim2, ps_output);


error1 = sqrt(sum((T_sim1 - T_train).^2) ./ M);
error2 = sqrt(sum((T_sim2 - T_test ).^2) ./ N);


figure
plot(1: M, T_train, 'r-', 1: M, T_sim1, 'b-', 'LineWidth', 1)
legend('True Value','Predicted value')
xlabel('Prediction Sample')
ylabel('Predicted results')
string = {'Comparison of training set prediction results'; ['RMSE=' num2str(error1)]};
title(string)
xlim([1, M])
grid

figure
plot(1: N, T_test, 'r-', 1: N, T_sim2, 'b-', 'LineWidth', 1)
legend('True Value','Predicted value')
xlabel('Prediction Sample')
ylabel('Predicted results')
string = {'Comparison of test set prediction results';['RMSE=' num2str(error2)]};
title(string)
xlim([1, N])
grid


% R2
R1 = 1 - norm(T_train - T_sim1)^2 / norm(T_train - mean(T_train))^2;
R2 = 1 - norm(T_test -  T_sim2)^2 / norm(T_test -  mean(T_test ))^2;

disp(['The R2 of the training set data is.', num2str(R1)])
disp(['The R2 of the test set data is.', num2str(R2)])

%  MAE
mae1 = sum(abs(T_sim1 - T_train)) ./ M ;
mae2 = sum(abs(T_sim2 -  T_test)) ./ N ;

disp(['The MAE of the training set data is.', num2str(mae1)])
disp(['The MAE of the test set data is.', num2str(mae2)])

%  MBE
mbe1 = sum(T_sim1 - T_train) ./ M ;
mbe2 = sum(T_sim2 -  T_test) ./ N ;

disp(['The MBE of the training set data is.', num2str(mbe1)])
disp(['The MBE of the test set data is.', num2str(mbe2)])
