# Supplementary material for: Research on the community electric carbon emission prediction considering the dynamic emission coefficient of power system
Source: Sci Rep. 2023 Apr 5;13:5568. doi: 10.1038/s41598-023-31022-y (PMC10076421; doi:10.1038/s41598-023-31022-y)
Supplement: Supplementary file 1 — Supplementary Information 1. [file 41598_2023_31022_MOESM1_ESM.zip › Code&data/GA-SVR/bs2rv.m]

function Phen = bs2rv(Chrom, FieldD)


% This function decodes binary chromosomes into vectors of reals. The
% chromosomes are seen as the concatenation of binary strings of given
% length, and decoded into real numbers in a specified interval using
% either standard binary or Gray decoding.
%
% Input parameters:
%               Chrom    - Matrix containing the chromosomes of the current
%                          population. Each line corresponds to one
%                          individual's concatenated binary string
%			   representation. Leftmost bits are MSb and
%			   rightmost are LSb.
%
%              FieldD   - Matrix describing the length and how to decode
%			   each substring in the chromosome. It has the
%			   following structure:
%
%				[len;		(num)
%				 lb;		(num)
%				 ub;		(num)
%				 code;		(0=binary     | 1=gray)
%				 scale;		(0=arithmetic | 1=logarithmic)
%				 lbin;		(0=excluded   | 1=included)
%				 ubin];		(0=excluded   | 1=included)
%
%			   where
%				len   - row vector containing the length of
%					each substring in Chrom. sum(len)
%					should equal the individual length.
%				lb,
%				ub    - Lower and upper bounds for each
%					variable. 
%				code  - binary row vector indicating how each
%					substring is to be decoded.
%				scale - binary row vector indicating where to
%					use arithmetic and/or logarithmic
%					scaling.
%				lbin,
%				ubin  - binary row vectors indicating whether
%					or not to include each bound in the
%					representation range
% Output parameter:
%               Phen     - Real matrix containing the population phenotypes.


[Nind, Lind] = size(Chrom);


[seven, Nvar] = size(FieldD);

if seven ~= 7
	error('FieldD must have 7 rows.');
end


len = FieldD(1, :);
lb  = FieldD(2, :);
ub  = FieldD(3, :);
code  = ~(~FieldD(4, :));
scale = ~(~FieldD(5, :));
lin   = ~(~FieldD(6, :));
uin   = ~(~FieldD(7, :));


if sum(len) ~= Lind
	error('Data in FieldD must agree with chromosome length');
end

if ~all(lb(scale) .* ub(scale) > 0)
	error('Log-scaled variables must not include 0 in their range');
end


Phen = zeros(Nind, Nvar);

lf = cumsum(len);
li = cumsum([1, len]);

logsgn = sign(lb(scale));
lb(scale) = log(abs(lb(scale)));
ub(scale) = log(abs(ub(scale)));
delta = ub - lb;

Prec = 0.5 .^ len;
num = (~lin) .* Prec;
den = (lin + uin - 1) .* Prec;

for i = 1: Nvar
    idx = li(i): lf(i);

    if code(i)
	    Chrom(:, idx) = rem(cumsum(Chrom(:, idx)')', 2);
    end

    Phen(:, i) = Chrom(:, idx) * (0.5) .^ (1: len(i))';
    Phen(:, i) = lb(i) + delta(i) * (Phen(:, i) + num(i)) ./ (1 - den(i));
end

expand = ones(Nind, 1);
if any(scale)
	Phen(:, scale) = logsgn(expand, :) .* exp(Phen(:, scale));
end
