# Supplementary material for: Research on the community electric carbon emission prediction considering the dynamic emission coefficient of power system
Source: Sci Rep. 2023 Apr 5;13:5568. doi: 10.1038/s41598-023-31022-y (PMC10076421; doi:10.1038/s41598-023-31022-y)
Supplement: Supplementary file 1 — Supplementary Information 1. [file 41598_2023_31022_MOESM1_ESM.zip › Code&data/GA-SVR/crtbase.m]

function BaseVec = crtbase(Lind, Base)


% This function creates a vector containing the base of the loci in a chromosome.
%
% Input Parameters:
%		Lind	- A scalar or vector containing the lengths
%			  of the alleles.  Sum(Lind) is the length of
%			  the corresponding chromosome.
%		Base	- A scalar or vector containing the base of
%			  the loci contained in the Alleles.
%
% Output Parameters:
%		BaseVec	- A vector whose elements correspond to the base
%			  of the loci of the associated chromosome structure.

[ml, LenL] = size(Lind);
if nargin < 2 
	Base = 2 * ones(LenL, 1);
end
[mb, LenB] = size(Base);


if ml > 1 || mb > 1
	error('Lind or Base is not a vector');
elseif (LenL > 1 && LenB > 1 && LenL ~= LenB) || (LenL == 1 && LenB > 1) 
	error('Vector dimensions must agree');
elseif LenB == 1 && LenL > 1
	Base = Base * ones(LenL, 1);
end


BaseVec = [] ;
for i = 1: LenL
	BaseVec = [BaseVec, Base(i) * ones(Lind(i), 1)'];
end
