# Supplementary material for: Research on the community electric carbon emission prediction considering the dynamic emission coefficient of power system
Source: Sci Rep. 2023 Apr 5;13:5568. doi: 10.1038/s41598-023-31022-y (PMC10076421; doi:10.1038/s41598-023-31022-y)
Supplement: Supplementary file 1 — Supplementary Information 1. [file 41598_2023_31022_MOESM1_ESM.zip › Code&data/GA-SVR/crtbp.m]

function [Chrom, Lind, BaseV] = crtbp(Nind, Lind, Base)


% This function creates a binary population of given size and structure.

% Input Parameters:
%		Nind	- Either a scalar containing the number of individuals
%			  in the new population or a row vector of length two
%			  containing the number of individuals and their length.
%		Lind	- A scalar containing the length of the individual
%			  chromosomes.
%		Base	- A scalar containing the base of the chromosome 
%			  elements or a row vector containing the base(s) 
%			  of the loci of the chromosomes.

% Output Parameters:
%		Chrom	- A matrix containing the random valued chromosomes 
%			  row wise.
%		Lind	- A scalar containing the length of the chromosome.
%		BaseV	- A row vector containing the base of the 
%			  chromosome loci.

nargs = nargin ;


if nargs >= 1
    nN = size(Nind, 2); 
end
if nargs >= 2 
    nL = size(Lind, 2); 
end
if nargs == 3
    nB = size(Base, 2);
end

if nN == 2
   if (nargs == 1) 
      Lind = Nind(2); 
      Nind = Nind(1); 
      BaseV = crtbase(Lind);

   elseif (nargs == 2 && nL == 1) 
      BaseV = crtbase(Nind(2), Lind);
      Lind = Nind(2); 
      Nind = Nind(1);

   elseif (nargs == 2 && nL > 1) 
      if Lind ~= length(Lind)
          error('Lind and Base disagree');
      end
      BaseV = Lind;
      Lind = Nind(2);
      Nind = Nind(1);
   end

elseif nN == 1
   if nargs == 2

      if nL == 1
          BaseV = crtbase(Lind);
      else 
          BaseV = Lind;
          Lind = nL;
      end

   elseif nargs == 3

      if nB == 1
          BaseV = crtbase(Lind, Base); 
      elseif nB ~= Lind
          error('Lind and Base disagree'); 
      else 
          BaseV = Base; 
      end

   end

else
   error('Input parameters inconsistent');
end

% Create a structure of random chromosomes in row wise order, dimensions
% Nind by Lind. The base of each chromosomes loci is given by the value
% of the corresponding element of the row vector base.

Chrom = floor(rand(Nind, Lind) .* BaseV(ones(Nind, 1), :));
