# Supplementary material for: Research on the community electric carbon emission prediction considering the dynamic emission coefficient of power system
Source: Sci Rep. 2023 Apr 5;13:5568. doi: 10.1038/s41598-023-31022-y (PMC10076421; doi:10.1038/s41598-023-31022-y)
Supplement: Supplementary file 1 — Supplementary Information 1. [file 41598_2023_31022_MOESM1_ESM.zip › Code&data/GA-SVR/gaSVMcgForRegress.m]

function [BestMSE, Bestc, Bestg, trace] = gaSVMcgForRegress(t_train, p_train, option)


if nargin == 2
    option = struct('maxgen', 200, 'sizepop', 20, 'ggap', 0.9,...
        'cbound', [0, 100], 'gbound', [0, 100], 'v', 5);
end


MAXGEN = option.maxgen;      
NIND   = option.sizepop;     
NVAR   = 2;                  %
PRECI  = 20;                 %
GGAP   = option.ggap;        % 
trace  = zeros(MAXGEN, 2);   % 
gen    = 1;                  % 
v      = option.v;           %

FieldID = ...
[rep(PRECI, [1, NVAR]); [option.cbound(1), option.gbound(1); option.cbound(2), option.gbound(2)]; ...
  [1, 1; 0, 0; 0, 1; 1, 1]];


Chrom = crtbp(NIND, NVAR * PRECI);
cg    = bs2rv(Chrom, FieldID);


for nind = 1: NIND
    cmd = [' -v ', num2str(v), ' -c ', num2str(cg(nind, 1)), ' -g ', num2str(cg(nind, 2)), ' -s 3 -p 0.01'];
    ObjV(nind, 1) = svmtrain(t_train, p_train, cmd);
end

[BestMSE, I] = min(ObjV);
Bestc = cg(I, 1);
Bestg = cg(I, 2);


while 1  
    

    FitnV = ranking(ObjV);
    SelCh = select('sus', Chrom, FitnV, GGAP);
    SelCh = recombin('xovsp', SelCh, 0.7);
    SelCh = mut(SelCh);
    cg = bs2rv(SelCh, FieldID);

    for nind = 1: size(SelCh, 1)
        cmd = [' -v ', num2str(v), ' -c ', num2str(cg(nind, 1)), ' -g ', num2str(cg(nind, 2)), ' -s 3 -p 0.01'];
        ObjVSel(nind, 1) = svmtrain(t_train, p_train, cmd);
    end
    [Chrom, ObjV] = reins(Chrom, SelCh, 1, 1, ObjV, ObjVSel);   
    [NewBestCVaccuracy, I] = min(ObjV);
    cg_temp = bs2rv(Chrom, FieldID);
    if NewBestCVaccuracy < BestMSE
       BestMSE = NewBestCVaccuracy;
       Bestc = cg_temp(I, 1);
       Bestg = cg_temp(I, 2);
    end

    trace(gen, 1) = min(ObjV);
    trace(gen, 2) = sum(ObjV) / length(ObjV);

    
    if gen == MAXGEN
        break;
    end

    
    gen = gen + 1;
end
