# Supplementary material for: Research on the community electric carbon emission prediction considering the dynamic emission coefficient of power system
Source: Sci Rep. 2023 Apr 5;13:5568. doi: 10.1038/s41598-023-31022-y (PMC10076421; doi:10.1038/s41598-023-31022-y)
Supplement: Supplementary file 1 — Supplementary Information 1. [file 41598_2023_31022_MOESM1_ESM.zip › Code&data/GA-SVR/mut.m]

function NewChrom = mut(OldChrom, Pm, BaseV)

% This function takes the representation of the current population,
% mutates each element with given probability and returns the resulting population.

% Input parameters:
%		OldChrom - A matrix containing the chromosomes of the
%			   current population. Each row corresponds to
%			   an individuals string representation.
%		Pm	 - Mutation probability (scalar). Default value
%			   of Pm = 0.7/Lind, where Lind is the chromosome
%			   length is assumed if omitted.
%		BaseV	 - Optional row vector of the same length as the
%			   chromosome structure defining the base of the 
%			   individual elements of the chromosome. Binary
%			   representation is assumed if omitted.
%
% Output parameter:
%		NewChrom - A Matrix containing a mutated version of
%			   OldChrom.


[Nind, Lind] = size(OldChrom) ;


if nargin < 2
    Pm = 0.7 / Lind;
end

if isnan(Pm)
    Pm = 0.7 / Lind;
end

if nargin < 3
    BaseV = crtbase(Lind);
end

if isnan(BaseV)
    BaseV = crtbase(Lind);
end

if isempty(BaseV) 
    BaseV = crtbase(Lind);
end

if (nargin == 3) && (Lind ~= length(BaseV))
   error('OldChrom and BaseV are incompatible')
end


BaseM = BaseV(ones(Nind, 1), :);


NewChrom = rem(OldChrom + (rand(Nind, Lind) < Pm) .* ceil(rand(Nind, Lind) .* (BaseM - 1)), BaseM);
