# Supplementary material for: Research on the community electric carbon emission prediction considering the dynamic emission coefficient of power system
Source: Sci Rep. 2023 Apr 5;13:5568. doi: 10.1038/s41598-023-31022-y (PMC10076421; doi:10.1038/s41598-023-31022-y)
Supplement: Supplementary file 1 — Supplementary Information 1. [file 41598_2023_31022_MOESM1_ESM.zip › Code&data/GA-SVR/recombin.m]

function NewChrom = recombin(REC_F, Chrom, RecOpt, SUBPOP)


% This function performs recombination between pairs of individuals
% and returns the new individuals after mating. The function handles
% multiple populations and calls the low-level recombination function
% for the actual recombination process.
%
% Input parameters:
%    REC_F     - String containing the name of the recombination or
%                crossover function
%    Chrom     - Matrix containing the chromosomes of the old
%                population. Each line corresponds to one individual
%    RecOpt    - (optional) Scalar containing the probability of 
%                recombination/crossover occurring between pairs
%                of individuals.
%                if omitted or NaN, 1 is assumed
%    SUBPOP    - (optional) Number of subpopulations
%                if omitted or NaN, 1 subpopulation is assumed
%
% Output parameter:
%    NewChrom  - Matrix containing the chromosomes of the population
%                after recombination in the same format as OldChrom.


if nargin < 2
    error('Not enough input parameter');
end


[Nind,~] = size(Chrom);
 
if nargin < 4
    SUBPOP = 1;
end

if nargin > 3
    if isempty(SUBPOP)
        SUBPOP = 1;
    elseif isnan(SUBPOP)
        SUBPOP = 1;
    elseif length(SUBPOP) ~= 1
        error('SUBPOP must be a scalar');
    end
end

if (Nind / SUBPOP) ~= fix(Nind / SUBPOP)
    error('Chrom and SUBPOP disagree');
end

Nind = Nind / SUBPOP;

if nargin < 3
    RecOpt = 0.7;
end

if nargin > 2
    if isempty(RecOpt)
        RecOpt = 0.7;
    elseif isnan(RecOpt)
        RecOpt = 0.7;
    elseif length(RecOpt) ~= 1
        error('RecOpt must be a scalar');
    elseif (RecOpt < 0 || RecOpt > 1)
        error('RecOpt must be a scalar in [0, 1]');
    end
end


NewChrom = [];
for irun = 1: SUBPOP
    ChromSub = Chrom((irun - 1) * Nind + 1 : irun * Nind, :);  
    NewChromSub = feval(REC_F, ChromSub, RecOpt);
    NewChrom = [NewChrom; NewChromSub];
end
