# Supplementary material for: Research on the community electric carbon emission prediction considering the dynamic emission coefficient of power system
Source: Sci Rep. 2023 Apr 5;13:5568. doi: 10.1038/s41598-023-31022-y (PMC10076421; doi:10.1038/s41598-023-31022-y)
Supplement: Supplementary file 1 — Supplementary Information 1. [file 41598_2023_31022_MOESM1_ESM.zip › Code&data/GA-SVR/reins.m]

function [Chrom, ObjVCh] = reins(Chrom, SelCh, SUBPOP, InsOpt, ObjVCh, ObjVSel)


% This function reinserts offspring in the population.
% Input parameters:
%    Chrom     - Matrix containing the individuals (parents) of the current
%                population. Each row corresponds to one individual.
%    SelCh     - Matrix containing the offspring of the current
%                population. Each row corresponds to one individual.
%    SUBPOP    - (optional) Number of subpopulations
%                if omitted or NaN, 1 subpopulation is assumed
%    InsOpt    - (optional) Vector containing the insertion method parameters
%                ExOpt(1): Select - number indicating kind of insertion
%                          0 - uniform insertion
%                          1 - fitness-based insertion
%                          if omitted or NaN, 0 is assumed
%                ExOpt(2): INSR - Rate of offspring to be inserted per
%                          subpopulation (% of subpopulation)
%                          if omitted or NaN, 1.0 (100%) is assumed
%    ObjVCh    - (optional) Column vector containing the objective values
%                of the individuals (parents - Chrom) in the current 
%                population, needed for fitness-based insertion
%                saves recalculation of objective values for population
%    ObjVSel   - (optional) Column vector containing the objective values
%                of the offspring (SelCh) in the current population, needed for
%                partial insertion of offspring,
%                saves recalculation of objective values for population
%
% Output parameters:
%    Chrom     - Matrix containing the individuals of the current
%                population after reinsertion.
%    ObjVCh    - if ObjVCh and ObjVSel are input parameter, than column 
%                vector containing the objective values of the individuals
%                of the current generation after reinsertion.


   if nargin < 2
       error('Not enough input parameter');
   end

   if (nargout == 2 && nargin < 6)
       error('Input parameter missing: ObjVCh and/or ObjVSel');
   end

   NindP = size(Chrom, 1);
   NindO = size(SelCh, 1);

   if nargin == 2
       SUBPOP = 1;
   end

   if nargin > 2
      if isempty(SUBPOP)
          SUBPOP = 1;
      elseif isnan(SUBPOP)
          SUBPOP = 1;
      elseif length(SUBPOP) ~= 1
          error('SUBPOP must be a scalar');
      end
   end

   if (NindP/SUBPOP) ~= fix(NindP/SUBPOP)
       error('Chrom and SUBPOP disagree');
   end

   if (NindO/SUBPOP) ~= fix(NindO/SUBPOP)
       error('SelCh and SUBPOP disagree');
   end
   NIND = NindP / SUBPOP;


   NSEL = NindO / SUBPOP;

   IsObjVCh = 0;
   IsObjVSel = 0;

   if nargin > 4 
      [mO, nO] = size(ObjVCh);
      
      if nO ~= 1
          error('ObjVCh must be a column vector');
      end

      if NindP ~= mO
          error('Chrom and ObjVCh disagree');
      end

      IsObjVCh = 1;
   end

   if nargin > 5 
      [mO, nO] = size(ObjVSel);

      if nO ~= 1
          error('ObjVSel must be a column vector');
      end

      if NindO ~= mO
          error('SelCh and ObjVSel disagree');
      end

      IsObjVSel = 1;
   end
       
   if nargin < 4
       INSR = 1.0;
       Select = 0;
   end

   if nargin >= 4
      if isempty(InsOpt)
          INSR = 1.0;
          Select = 0;   
      elseif isnan(InsOpt)
          INSR = 1.0;
          Select = 0;   
      else
         INSR = NaN;
         Select = NaN;

         if (length(InsOpt) > 2)
             error('Parameter InsOpt too long');
         end

         if (length(InsOpt) >= 1)
             Select = InsOpt(1);
         end

         if (length(InsOpt) >= 2)
             INSR = InsOpt(2);
         end

         if isnan(Select)
             Select = 0;
         end

         if isnan(INSR)
             INSR = 1.0;
         end

      end
   end
   
   if (INSR < 0 || INSR > 1)
       error('Parameter for insertion rate must be a scalar in [0, 1]');
   end

   if (INSR < 1 && IsObjVSel ~= 1)
       error('For selection of offspring ObjVSel is needed');
   end

   if (Select ~= 0 && Select ~= 1)
       error('Parameter for selection method must be 0 or 1');
   end

   if (Select == 1 && IsObjVCh == 0)
       error('ObjVCh for fitness-based exchange needed');
   end

   if INSR == 0
       return;
   end


   NIns = min(max(floor(INSR * NSEL + 0.5), 1), NIND);


   for irun = 1: SUBPOP


      if Select == 1
       
          [~, ChIx] = sort(-ObjVCh((irun - 1) * NIND + 1: irun * NIND));
      else
          [~, ChIx] = sort(rand(NIND, 1));
      end

      PopIx = ChIx((1: NIns)') + (irun - 1) * NIND;
      
      if (NIns < NSEL)
      
          [~, OffIx] = sort(ObjVSel((irun - 1) * NSEL + 1: irun * NSEL));
      else
          OffIx = (1: NIns)';
      end
      SelIx = OffIx((1: NIns)') + (irun - 1) * NSEL;

      Chrom(PopIx, :) = SelCh(SelIx, :);
      if (IsObjVCh == 1 && IsObjVSel == 1)
          ObjVCh(PopIx) = ObjVSel(SelIx);
      end

   end
