# Supplementary material for: Research on the community electric carbon emission prediction considering the dynamic emission coefficient of power system
Source: Sci Rep. 2023 Apr 5;13:5568. doi: 10.1038/s41598-023-31022-y (PMC10076421; doi:10.1038/s41598-023-31022-y)
Supplement: Supplementary file 1 — Supplementary Information 1. [file 41598_2023_31022_MOESM1_ESM.zip › Code&data/GA-SVR/rep.m]

function MatOut = rep(MatIn, REPN)


% This function replicates a matrix in both dimensions. 
% Input parameters:
%   MatIn    - Input Matrix (before replicating)
%
%   REPN     - Vector of 2 numbers, how many replications in each dimension
%              REPN(1): replicate vertically
%              REPN(2): replicate horizontally
%
%              Example:
%
%              MatIn = [1 2 3]
%              REPN = [1 2]: MatOut = [1 2 3 1 2 3]
%              REPN = [2 1]: MatOut = [1 2 3;
%                                      1 2 3]
%              REPN = [3 2]: MatOut = [1 2 3 1 2 3;
%                                      1 2 3 1 2 3;
%                                      1 2 3 1 2 3]
% Output parameter:
%   MatOut   - Output Matrix (after replicating)


[N_D, N_L] = size(MatIn);

Ind_D = rem(0: REPN(1) * N_D - 1, N_D) + 1;
Ind_L = rem(0: REPN(2) * N_L - 1, N_L) + 1;


MatOut = MatIn(Ind_D, Ind_L);
