# Supplementary material for: Research on the community electric carbon emission prediction considering the dynamic emission coefficient of power system
Source: Sci Rep. 2023 Apr 5;13:5568. doi: 10.1038/s41598-023-31022-y (PMC10076421; doi:10.1038/s41598-023-31022-y)
Supplement: Supplementary file 1 — Supplementary Information 1. [file 41598_2023_31022_MOESM1_ESM.zip › Code&data/GA-SVR/select.m]

function SelCh = select(SEL_F, Chrom, FitnV, GGAP, SUBPOP)


% This function performs universal selection. The function handles
% multiple populations and calls the low level selection function
% for the actual selection process.

% Input parameters:
%    SEL_F     - Name of the selection function
%    Chrom     - Matrix containing the individuals (parents) of the current
%                population. Each row corresponds to one individual.
%    FitnV     - Column vector containing the fitness values of the
%                individuals in the population.
%    GGAP      - (optional) Rate of individuals to be selected
%                if omitted 1.0 is assumed
%    SUBPOP    - (optional) Number of subpopulations
%                if omitted 1 subpopulation is assumed
% Output parameters:
%    SelCh     - Matrix containing the selected individuals.
if nargin < 3
    error('Not enough input parameter');
end


[NindCh, ~] = size(Chrom);
[NindF, VarF] = size(FitnV);

if NindCh ~= NindF
    error('Chrom and FitnV disagree');
end

if VarF ~= 1
    error('FitnV must be a column vector');
end
  
if nargin < 5
    SUBPOP = 1;
end

if nargin > 4
    if isempty(SUBPOP)
        SUBPOP = 1;
    elseif isnan(SUBPOP)
        SUBPOP = 1;
    elseif length(SUBPOP) ~= 1
        error('SUBPOP must be a scalar');
    end
end

if (NindCh / SUBPOP) ~= fix(NindCh / SUBPOP)
    error('Chrom and SUBPOP disagree');
end


Nind = NindCh / SUBPOP;

if nargin < 4
    GGAP = 1;
end

if nargin > 3
    if isempty(GGAP)
        GGAP = 1;
    elseif isnan(GGAP)
        GGAP = 1;
    elseif length(GGAP) ~= 1
        error('GGAP must be a scalar');
    elseif (GGAP < 0)
        error('GGAP must be a scalar bigger than 0');
    end
end

NSel = max(floor(Nind * GGAP + 0.5), 2);
SelCh = [];
for irun = 1: SUBPOP
    FitnVSub = FitnV((irun - 1) * Nind + 1: irun * Nind);
    ChrIx = feval(SEL_F, FitnVSub, NSel) + (irun - 1) * Nind;
    SelCh = [SelCh; Chrom(ChrIx, :)];
end
