# Supplementary material for: Research on the community electric carbon emission prediction considering the dynamic emission coefficient of power system
Source: Sci Rep. 2023 Apr 5;13:5568. doi: 10.1038/s41598-023-31022-y (PMC10076421; doi:10.1038/s41598-023-31022-y)
Supplement: Supplementary file 1 — Supplementary Information 1. [file 41598_2023_31022_MOESM1_ESM.zip › Code&data/GA-SVR/xovsp.m]

function NewChrom = xovsp(OldChrom, XOVR)


% This function performs single-point crossover between pairs of 
% individuals and returns the current generation after mating.

% Input parameters:
%    OldChrom  - Matrix containing the chromosomes of the old
%                population. Each line corresponds to one individual
%                (in any form, not necessarily real values).
%    XOVR      - Probability of recombination occurring between pairs
%                of individuals.

% Output parameter:
%    NewChrom  - Matrix containing the chromosomes of the population
%                after mating, ready to be mutated and/or evaluated,
%                in the same format as OldChrom.


if nargin < 2
    XOVR = NaN; 
end

NewChrom = xovmp(OldChrom, XOVR, 1, 0);
