# Supplementary material for: Research on the community electric carbon emission prediction considering the dynamic emission coefficient of power system
Source: Sci Rep. 2023 Apr 5;13:5568. doi: 10.1038/s41598-023-31022-y (PMC10076421; doi:10.1038/s41598-023-31022-y)
Supplement: Supplementary file 1 — Supplementary Information 1. [file 41598_2023_31022_MOESM1_ESM.zip › Code&data/supplementary table S1.xlsx]

## Sheet: Sheet1
time	data
2019-01-01	40.3551
2019-01-02	42.3661
2019-01-03	41.1986
2019-01-04	41.5394
2019-01-05	42.3377
2019-01-06	43.4986
2019-01-07	47.4746
2019-01-08	50.2224
2019-01-09	48.8907
2019-01-10	45.754
2019-01-11	43.9163
2019-01-12	41.7624
2019-01-13	41.1107
2019-01-14	38.7983
2019-01-15	38.8888
2019-01-16	38.3262
2019-01-17	39.7488
2019-01-18	39.4313
2019-01-19	38.5028
2019-01-20	40.7821
2019-01-21	39.5625
2019-01-22	37.9395
2019-01-23	37.1114
2019-01-24	37.2889
2019-01-25	36.7652
2019-01-26	36.4547
2019-01-27	35.2889
2019-01-28	35.967
2019-01-29	38.0686
2019-01-30	37.8508
2019-01-31	36.6043
2019-02-01	37.0095
2019-02-02	69.2971
2019-02-03	71.9311
2019-02-04	69.3632
2019-02-05	65.2934
2019-02-06	60.9556
2019-02-07	55.7653
2019-02-08	56.5843
2019-02-09	57.5499
2019-02-10	57.0289
2019-02-11	53.7403
2019-02-12	52.0055
2019-02-13	47.4406
2019-02-14	47.9012
2019-02-15	50.2675
2019-02-16	52.9355
2019-02-17	57.8799
2019-02-18	60.8527
2019-02-19	60.6308
2019-02-20	52.077
2019-02-21	42.9302
2019-02-22	42.9302
2019-02-23	42.2031
2019-02-24	50.9168
2019-02-25	54.1509
2019-02-26	53.2979
2019-02-27	51.9236
2019-02-28	50.9355
2019-03-01	54.1952
2019-03-02	26.1534
2019-03-03	26.6621
2019-03-04	25.8719
2019-03-05	24.4064
2019-03-06	24.9126
2019-03-07	25.9708
2019-03-08	25.5446
2019-03-09	24.3507
2019-03-10	22.7563
2019-03-11	21.1336
2019-03-12	19.1068
2019-03-13	19.563
2019-03-14	18.7215
2019-03-15	18.5729
2019-03-16	19.3551
2019-03-17	18.4297
2019-03-18	17.383
2019-03-19	18.6467
2019-03-20	19.3483
2019-03-21	18.7413
2019-03-22	19.0568
2019-03-23	16.9751
2019-03-24	14.2803
2019-03-25	12.1983
2019-03-26	11.1065
2019-03-27	11.825
2019-03-28	11.241
2019-03-29	10.9126
2019-03-30	10.5367
2019-03-31	10.0424
2019-04-01	9.08947
2019-04-02	20.1847
2019-04-03	20.5758
2019-04-04	32.4468
2019-04-05	19.1331
2019-04-06	20.1688
2019-04-07	19.392
2019-04-08	19.2467
2019-04-09	19.314
2019-04-10	19.1276
2019-04-11	19.4284
2019-04-12	18.6211
2019-04-13	20.2274
2019-04-14	21.4399
2019-04-15	19.9458
2019-04-16	19.4407
2019-04-17	20.0963
2019-04-18	19.4327
2019-04-19	18.3707
2019-04-20	16.5551
2019-04-21	22.9639
2019-04-22	15.1403
2019-04-23	15.8236
2019-04-24	15.6438
2019-04-25	15.2216
2019-04-26	15.374
2019-04-27	14.8691
2019-04-28	14.5533
2019-04-29	14.7441
2019-04-30	15.056
2019-05-01	16.8999
2019-05-02	17.7244
2019-05-03	16.626
2019-05-04	15.6624
2019-05-05	15.4752
2019-05-06	15.5722
2019-05-07	15.5253
2019-05-08	15.5221
2019-05-09	15.6551
2019-05-10	15.9629
2019-05-11	15.9644
2019-05-12	15.9453
2019-05-13	16.283
2019-05-14	16.0338
2019-05-15	16.2678
2019-05-16	15.998
2019-05-17	15.8727
2019-05-18	16.0103
2019-05-19	16.7253
2019-05-20	17.4716
2019-05-21	17.6148
2019-05-22	18.565
2019-05-23	19.5978
2019-05-24	16.655
2019-05-25	15.9667
2019-05-26	16.5288
2019-05-27	16.6158
2019-05-28	16.2965
2019-05-29	16.5991
2019-05-30	16.962
2019-05-31	17.2716
2019-06-01	15.3071
2019-06-02	17.5916
2019-06-03	17.7998
2019-06-04	18.562
2019-06-05	19.8412
2019-06-06	21.1171
2019-06-07	22.0783
2019-06-08	20.8748
2019-06-09	21.9347
2019-06-10	20.4388
2019-06-11	21.8302
2019-06-12	24.5325
2019-06-13	27.445
2019-06-14	28.4042
2019-06-15	25.0659
2019-06-16	25.16
2019-06-17	20.6808
2019-06-18	23.0153
2019-06-19	24.2889
2019-06-20	26.3825
2019-06-21	28.6078
2019-06-22	30.3286
2019-06-23	27.0955
2019-06-24	21.6121
2019-06-25	22.9523
2019-06-26	22.3334
2019-06-27	21.6787
2019-06-28	26.269
2019-06-29	27.1988
2019-06-30	24.881
2019-07-01	22.7992
2019-07-02	18.5492
2019-07-03	22.6662
2019-07-04	21.8376
2019-07-05	25.4125
2019-07-06	24.7179
2019-07-07	24.3219
2019-07-08	29.0268
2019-07-09	28.515
2019-07-10	30.4817
2019-07-11	30.651
2019-07-12	30.9115
2019-07-13	21.221
2019-07-14	26.3563
2019-07-15	30.1219
2019-07-16	32.8245
2019-07-17	30.4396
2019-07-18	27.9172
2019-07-19	25.6315
2019-07-20	27.2554
2019-07-21	28.3592
2019-07-22	28.8793
2019-07-23	26.0568
2019-07-24	28.7669
2019-07-25	31.6885
2019-07-26	33.8003
2019-07-27	32.8723
2019-07-28	27.7703
2019-07-29	27.2072
2019-07-30	23.531
2019-07-31	24.7157
2019-08-01	30.7617
2019-08-02	19.2555
2019-08-03	20.091
2019-08-04	19.8429
2019-08-05	21.6235
2019-08-06	21.1386
2019-08-07	20.9322
2019-08-08	21.5657
2019-08-09	21.9696
2019-08-10	18.9745
2019-08-11	19.6164
2019-08-12	19.1265
2019-08-13	18.5721
2019-08-14	18.0923
2019-08-15	16.4248
2019-08-16	15.385
2019-08-17	15.4649
2019-08-18	16.293
2019-08-19	15.9259
2019-08-20	13.0602
2019-08-21	15.0732
2019-08-22	16.2323
2019-08-23	17.4725
2019-08-24	17.9866
2019-08-25	14.5687
2019-08-26	14.0694
2019-08-27	14.0741
2019-08-28	14.6964
2019-08-29	13.5645
2019-08-30	14.5824
2019-08-31	15.014
2019-09-01	14.8235
2019-09-02	29.6162
2019-09-03	30.5308
2019-09-04	32.5364
2019-09-05	27.1215
2019-09-06	25.1254
2019-09-07	23.1708
2019-09-08	24.9596
2019-09-09	26.0935
2019-09-10	25.2338
2019-09-11	28.3763
2019-09-12	30.8132
2019-09-13	25.9756
2019-09-14	27.6633
2019-09-15	26.5978
2019-09-16	25.8255
2019-09-17	24.899
2019-09-18	24.9666
2019-09-19	24.3654
2019-09-20	22.2455
2019-09-21	22.7243
2019-09-22	23.9032
2019-09-23	24.1469
2019-09-24	23.9724
2019-09-25	22.9375
2019-09-26	23.8813
2019-09-27	23.189
2019-09-28	24.2108
2019-09-29	23.8438
2019-09-30	24.2108
2019-10-01	23.2162
2019-10-02	40.9974
2019-10-03	39.8075
2019-10-04	39.9766
2019-10-05	40.4655
2019-10-06	43.3787
2019-10-07	49.7658
2019-10-08	49.7043
2019-10-09	47.7429
2019-10-10	47.0032
2019-10-11	50.2132
2019-10-12	55.7747
2019-10-13	56.4876
2019-10-14	54.7903
2019-10-15	53.5714
2019-10-16	55.3763
2019-10-17	67.1381
2019-10-18	70.6291
2019-10-19	72.3405
2019-10-20	77.724
2019-10-21	81.4628
2019-10-22	79.9903
2019-10-23	77.132
2019-10-24	77.221
2019-10-25	77.2752
2019-10-26	76.454
2019-10-27	70.7842
2019-10-28	69.9659
2019-10-29	70.8101
2019-10-30	70.7693
2019-10-31	68.8547
2019-11-01	70.1225
2019-11-02	58.7518
2019-11-03	62.3836
2019-11-04	63.0346
2019-11-05	64.5933
2019-11-06	68.5808
2019-11-07	80.0045
2019-11-08	112.516
2019-11-09	119.071
2019-11-10	115.591
2019-11-11	108.569
2019-11-12	106.454
2019-11-13	102.663
2019-11-14	97.0295
2019-11-15	94.2734
2019-11-16	99.0405
2019-11-17	100.946
2019-11-18	100.688
2019-11-19	101.724
2019-11-20	101.925
2019-11-21	103.984
2019-11-22	111.439
2019-11-23	124.645
2019-11-24	124.23
2019-11-25	119.466
2019-11-26	116.728
2019-11-27	113.158
2019-11-28	112.034
2019-11-29	111.216
2019-11-30	118.424
2019-12-01	125.143
2019-12-02	9.53258
2019-12-03	9.2207
2019-12-04	8.97453
2019-12-05	8.84164
2019-12-06	8.84257
2019-12-07	8.85314
2019-12-08	9.00533
2019-12-09	9.26459
2019-12-10	9.6058
2019-12-11	9.40138
2019-12-12	9.30672
2019-12-13	10.0351
2019-12-14	10.2883
2019-12-15	10.3509
2019-12-16	10.5989
2019-12-17	10.817
2019-12-18	11.789
2019-12-19	11.3867
2019-12-20	11.0596
2019-12-21	10.6304
2019-12-22	10.416
2019-12-23	10.5402
2019-12-24	11.393
2019-12-25	12.3213
2019-12-26	13.2974
2019-12-27	13.3674
2019-12-28	12.7603
2019-12-29	12.4314
2019-12-30	12.108
2019-12-31	20.2391
2020-01-01	11.626
2020-01-02	45.8411
2020-01-03	44.5778
2020-01-04	44.9465
2020-01-05	45.8103
2020-01-06	47.0664
2020-01-07	51.3685
2020-01-08	54.3417
2020-01-09	52.9008
2020-01-10	49.5068
2020-01-11	47.5184
2020-01-12	45.1878
2020-01-13	44.4826
2020-01-14	41.9806
2020-01-15	42.0785
2020-01-16	41.4698
2020-01-17	43.0091
2020-01-18	42.6656
2020-01-19	41.6609
2020-01-20	44.1271
2020-01-21	42.8075
2020-01-22	41.0513
2020-01-23	40.1553
2020-01-24	40.3474
2020-01-25	39.7807
2020-01-26	39.4448
2020-01-27	38.1833
2020-01-28	38.9171
2020-01-29	41.191
2020-01-30	40.9554
2020-01-31	39.6066
2020-02-01	40.045
2020-02-02	80.147
2020-02-03	83.1934
2020-02-04	80.2234
2020-02-05	75.5164
2020-02-06	70.4994
2020-02-07	64.4965
2020-02-08	65.4438
2020-02-09	66.5605
2020-02-10	65.9579
2020-02-11	62.1545
2020-02-12	60.148
2020-02-13	54.8684
2020-02-14	55.4011
2020-02-15	58.1379
2020-02-16	61.2237
2020-02-17	66.9421
2020-02-18	70.3804
2020-02-19	70.1238
2020-02-20	60.2308
2020-02-21	49.6518
2020-02-22	49.6518
2020-02-23	48.8109
2020-02-24	58.8889
2020-02-25	62.6294
2020-02-26	61.6428
2020-02-27	60.0533
2020-02-28	58.9105
2020-02-29	62.6806
2020-03-01	27.5655
2020-03-02	28.1017
2020-03-03	27.2688
2020-03-04	25.7242
2020-03-05	26.2577
2020-03-06	27.373
2020-03-07	26.9238
2020-03-08	25.6655
2020-03-09	23.985
2020-03-10	22.2747
2020-03-11	20.1384
2020-03-12	20.6193
2020-03-13	19.7324
2020-03-14	19.5757
2020-03-15	20.4001
2020-03-16	19.4248
2020-03-17	18.3215
2020-03-18	19.6535
2020-03-19	20.393
2020-03-20	19.7532
2020-03-21	20.0857
2020-03-22	17.8916
2020-03-23	15.0514
2020-03-24	12.8569
2020-03-25	11.7062
2020-03-26	12.4635
2020-03-27	11.848
2020-03-28	11.5018
2020-03-29	11.1056
2020-03-30	10.5847
2020-03-31	9.58024
2020-04-01	21.8808
2020-04-02	22.3047
2020-04-03	35.1732
2020-04-04	20.7408
2020-04-05	21.8636
2020-04-06	21.0214
2020-04-07	20.8639
2020-04-08	20.9369
2020-04-09	20.7348
2020-04-10	21.0609
2020-04-11	20.1858
2020-04-12	21.927
2020-04-13	23.2415
2020-04-14	21.6218
2020-04-15	21.0742
2020-04-16	21.785
2020-04-17	21.0656
2020-04-18	19.9143
2020-04-19	17.9461
2020-04-20	24.8934
2020-04-21	16.4125
2020-04-22	17.1532
2020-04-23	16.9583
2020-04-24	16.5006
2020-04-25	16.6658
2020-04-26	16.1185
2020-04-27	15.7762
2020-04-28	15.983
2020-04-29	16.3211
2020-04-30	18.3199
2020-05-01	22.8574
2020-05-02	21.441
2020-05-03	20.1983
2020-05-04	19.9569
2020-05-05	20.0819
2020-05-06	20.0215
2020-05-07	20.0173
2020-05-08	20.1888
2020-05-09	20.5858
2020-05-10	20.5877
2020-05-11	20.5631
2020-05-12	20.9987
2020-05-13	20.6772
2020-05-14	20.979
2020-05-15	20.6311
2020-05-16	20.4695
2020-05-17	20.647
2020-05-18	21.569
2020-05-19	22.5314
2020-05-20	22.7162
2020-05-21	23.9415
2020-05-22	25.2733
2020-05-23	21.4784
2020-05-24	20.5907
2020-05-25	21.3156
2020-05-26	21.4277
2020-05-27	21.016
2020-05-28	21.4062
2020-05-29	21.8742
2020-05-30	22.2735
2020-05-31	19.7401
2020-06-01	20.6882
2020-06-02	20.933
2020-06-03	21.8294
2020-06-04	23.3338
2020-06-05	24.8343
2020-06-06	25.9647
2020-06-07	24.5494
2020-06-08	25.7959
2020-06-09	24.0366
2020-06-10	25.6729
2020-06-11	28.8509
2020-06-12	32.2761
2020-06-13	33.4042
2020-06-14	29.4782
2020-06-15	29.5888
2020-06-16	24.3212
2020-06-17	27.0666
2020-06-18	28.5645
2020-06-19	31.0265
2020-06-20	33.6436
2020-06-21	35.6673
2020-06-22	31.8651
2020-06-23	25.4165
2020-06-24	26.9926
2020-06-25	26.2647
2020-06-26	25.4948
2020-06-27	30.8931
2020-06-28	31.9865
2020-06-29	29.2607
2020-06-30	26.8126
2020-07-01	21.583
2020-07-02	26.3733
2020-07-03	25.4092
2020-07-04	29.5688
2020-07-05	28.7606
2020-07-06	28.2997
2020-07-07	33.7742
2020-07-08	33.1786
2020-07-09	35.4671
2020-07-10	35.664
2020-07-11	35.9671
2020-07-12	24.6917
2020-07-13	30.6669
2020-07-14	35.0484
2020-07-15	38.193
2020-07-16	35.4181
2020-07-17	32.4832
2020-07-18	29.8236
2020-07-19	31.713
2020-07-20	32.9975
2020-07-21	33.6025
2020-07-22	30.3184
2020-07-23	33.4718
2020-07-24	36.8712
2020-07-25	39.3284
2020-07-26	38.2486
2020-07-27	32.3122
2020-07-28	31.657
2020-07-29	27.3795
2020-07-30	28.758
2020-07-31	35.7929
2020-08-01	23.0175
2020-08-02	24.0163
2020-08-03	23.7196
2020-08-04	25.8482
2020-08-05	25.2685
2020-08-06	25.0218
2020-08-07	25.779
2020-08-08	26.2619
2020-08-09	22.6816
2020-08-10	23.4489
2020-08-11	22.8633
2020-08-12	22.2005
2020-08-13	21.627
2020-08-14	19.6337
2020-08-15	18.3908
2020-08-16	18.4863
2020-08-17	19.4762
2020-08-18	19.0373
2020-08-19	15.6118
2020-08-20	18.018
2020-08-21	19.4037
2020-08-22	20.8861
2020-08-23	21.5007
2020-08-24	17.415
2020-08-25	16.8181
2020-08-26	16.8238
2020-08-27	17.5677
2020-08-28	16.2146
2020-08-29	17.4314
2020-08-30	17.9473
2020-08-31	17.7196
2020-09-01	34.5037
2020-09-02	35.5692
2020-09-03	37.9058
2020-09-04	31.5973
2020-09-05	29.2717
2020-09-06	26.9947
2020-09-07	29.0786
2020-09-08	30.3997
2020-09-09	29.3981
2020-09-10	33.0591
2020-09-11	35.8983
2020-09-12	30.2623
2020-09-13	32.2285
2020-09-14	30.9872
2020-09-15	30.0874
2020-09-16	29.008
2020-09-17	29.0868
2020-09-18	28.3864
2020-09-19	25.9167
2020-09-20	26.4744
2020-09-21	27.8478
2020-09-22	28.1318
2020-09-23	27.9286
2020-09-24	26.7228
2020-09-25	27.8224
2020-09-26	27.0158
2020-09-27	28.2062
2020-09-28	27.7787
2020-09-29	28.2062
2020-09-30	27.0475
2020-10-01	43.5332
2020-10-02	42.2697
2020-10-03	42.4493
2020-10-04	42.9684
2020-10-05	46.0618
2020-10-06	52.8441
2020-10-07	52.7787
2020-10-08	50.696
2020-10-09	49.9106
2020-10-10	53.3191
2020-10-11	59.2246
2020-10-12	59.9816
2020-10-13	58.1793
2020-10-14	56.8851
2020-10-15	58.8016
2020-10-16	71.2908
2020-10-17	74.9978
2020-10-18	76.8151
2020-10-19	82.5316
2020-10-20	86.5017
2020-10-21	84.9381
2020-10-22	81.903
2020-10-23	81.9975
2020-10-24	82.055
2020-10-25	81.183
2020-10-26	75.1625
2020-10-27	74.2936
2020-10-28	75.19
2020-10-29	75.1467
2020-10-30	73.1136
2020-10-31	74.4598
2020-11-01	63.1116
2020-11-02	67.0128
2020-11-03	67.7122
2020-11-04	69.3865
2020-11-05	73.6699
2020-11-06	85.9414
2020-11-07	120.865
2020-11-08	127.907
2020-11-09	124.169
2020-11-10	116.626
2020-11-11	114.354
2020-11-12	110.281
2020-11-13	104.23
2020-11-14	101.269
2020-11-15	106.39
2020-11-16	108.437
2020-11-17	108.159
2020-11-18	109.273
2020-11-19	109.489
2020-11-20	111.7
2020-11-21	119.709
2020-11-22	133.895
2020-11-23	133.449
2020-11-24	128.331
2020-11-25	125.39
2020-11-26	121.555
2020-11-27	120.347
2020-11-28	119.469
2020-11-29	127.212
2020-11-30	134.429
2020-12-01	99.5291
2020-12-02	96.2728
2020-12-03	93.7025
2020-12-04	92.3151
2020-12-05	92.3247
2020-12-06	92.4351
2020-12-07	94.0241
2020-12-08	96.731
2020-12-09	100.294
2020-12-10	98.1592
2020-12-11	97.1709
2020-12-12	104.776
2020-12-13	107.419
2020-12-14	108.073
2020-12-15	110.663
2020-12-16	112.939
2020-12-17	123.088
2020-12-18	118.888
2020-12-19	115.473
2020-12-20	110.992
2020-12-21	108.753
2020-12-22	110.05
2020-12-23	118.954
2020-12-24	128.646
2020-12-25	138.837
2020-12-26	139.569
2020-12-27	133.23
2020-12-28	129.796
2020-12-29	126.419
2020-12-30	211.316
2020-12-31	121.386
2021-01-01	49.3633
2021-01-02	48.0029
2021-01-03	48.4
2021-01-04	49.3301
2021-01-05	50.6827
2021-01-06	55.3154
2021-01-07	58.517
2021-01-08	56.9654
2021-01-09	53.3107
2021-01-10	51.1695
2021-01-11	48.6598
2021-01-12	47.9004
2021-01-13	45.2061
2021-01-14	45.3116
2021-01-15	44.6561
2021-01-16	46.3137
2021-01-17	45.9438
2021-01-18	44.8619
2021-01-19	47.5176
2021-01-20	46.0966
2021-01-21	44.2055
2021-01-22	43.2406
2021-01-23	43.4475
2021-01-24	42.8373
2021-01-25	42.4756
2021-01-26	41.1171
2021-01-27	41.9073
2021-01-28	44.3559
2021-01-29	44.1022
2021-01-30	42.6498
2021-01-31	43.1219
2021-02-01	84.6855
2021-02-02	87.9044
2021-02-03	84.7662
2021-02-04	79.7927
2021-02-05	74.4916
2021-02-06	68.1487
2021-02-07	69.1497
2021-02-08	70.3296
2021-02-09	69.6929
2021-02-10	65.6741
2021-02-11	63.554
2021-02-12	57.9755
2021-02-13	58.5383
2021-02-14	61.4301
2021-02-15	64.6906
2021-02-16	70.7329
2021-02-17	74.3659
2021-02-18	74.0947
2021-02-19	63.6414
2021-02-20	52.4634
2021-02-21	52.4634
2021-02-22	51.5749
2021-02-23	62.2236
2021-02-24	66.1759
2021-02-25	65.1334
2021-02-26	63.4539
2021-02-27	62.2464
2021-02-28	66.2301
2021-03-01	33.2781
2021-03-02	33.9255
2021-03-03	32.9199
2021-03-04	31.0553
2021-03-05	31.6993
2021-03-06	33.0458
2021-03-07	32.5035
2021-03-08	30.9844
2021-03-09	28.9556
2021-03-10	26.8909
2021-03-11	24.3119
2021-03-12	24.8923
2021-03-13	23.8217
2021-03-14	23.6325
2021-03-15	24.6278
2021-03-16	23.4503
2021-03-17	22.1184
2021-03-18	23.7264
2021-03-19	24.6191
2021-03-20	23.8468
2021-03-21	24.2483
2021-03-22	21.5995
2021-03-23	18.1706
2021-03-24	15.5213
2021-03-25	14.1322
2021-03-26	15.0464
2021-03-27	14.3033
2021-03-28	13.8854
2021-03-29	13.4071
2021-03-30	12.7782
2021-03-31	11.5656
2021-04-01	26.23
2021-04-02	26.7382
2021-04-03	42.1646
2021-04-04	24.8634
2021-04-05	26.2094
2021-04-06	25.1998
2021-04-07	25.011
2021-04-08	25.0985
2021-04-09	24.8563
2021-04-10	25.2471
2021-04-11	24.1981
2021-04-12	26.2855
2021-04-13	27.8611
2021-04-14	25.9196
2021-04-15	25.2631
2021-04-16	26.1151
2021-04-17	25.2528
2021-04-18	23.8727
2021-04-19	21.5133
2021-04-20	29.8415
2021-04-21	19.6748
2021-04-22	20.5627
2021-04-23	20.3291
2021-04-24	19.7804
2021-04-25	19.9785
2021-04-26	19.3224
2021-04-27	18.912
2021-04-28	19.1599
2021-04-29	19.5653
2021-04-30	21.9613
2021-05-01	25.202
2021-05-02	23.6402
2021-05-03	22.2701
2021-05-04	22.0039
2021-05-05	22.1418
2021-05-06	22.0752
2021-05-07	22.0706
2021-05-08	22.2597
2021-05-09	22.6974
2021-05-10	22.6994
2021-05-11	22.6724
2021-05-12	23.1526
2021-05-13	22.7981
2021-05-14	23.1309
2021-05-15	22.7473
2021-05-16	22.5691
2021-05-17	22.7648
2021-05-18	23.7814
2021-05-19	24.8426
2021-05-20	25.0462
2021-05-21	26.3972
2021-05-22	27.8657
2021-05-23	23.6815
2021-05-24	22.7028
2021-05-25	23.502
2021-05-26	23.6257
2021-05-27	23.1717
2021-05-28	23.6019
2021-05-29	24.1179
2021-05-30	24.5581
2021-05-31	21.7649
2021-06-01	22.6181
2021-06-02	22.8858
2021-06-03	23.8658
2021-06-04	25.5105
2021-06-05	27.151
2021-06-06	28.3869
2021-06-07	26.8395
2021-06-08	28.2023
2021-06-09	26.2789
2021-06-10	28.0678
2021-06-11	31.5423
2021-06-12	35.287
2021-06-13	36.5203
2021-06-14	32.2281
2021-06-15	32.3491
2021-06-16	26.59
2021-06-17	29.5916
2021-06-18	31.2291
2021-06-19	33.9209
2021-06-20	36.7821
2021-06-21	38.9946
2021-06-22	34.8377
2021-06-23	27.7875
2021-06-24	29.5106
2021-06-25	28.7148
2021-06-26	27.8731
2021-06-27	33.775
2021-06-28	34.9704
2021-06-29	31.9904
2021-06-30	29.3138
2021-07-01	23.818
2021-07-02	29.1044
2021-07-03	28.0404
2021-07-04	32.6308
2021-07-05	31.7389
2021-07-06	31.2303
2021-07-07	37.2716
2021-07-08	36.6144
2021-07-09	39.1399
2021-07-10	39.3572
2021-07-11	39.6916
2021-07-12	27.2486
2021-07-13	33.8426
2021-07-14	38.6778
2021-07-15	42.148
2021-07-16	39.0857
2021-07-17	35.8469
2021-07-18	32.9119
2021-07-19	34.997
2021-07-20	36.4145
2021-07-21	37.0822
2021-07-22	33.458
2021-07-23	36.938
2021-07-24	40.6894
2021-07-25	43.401
2021-07-26	42.2094
2021-07-27	35.6583
2021-07-28	34.9352
2021-07-29	30.2148
2021-07-30	31.736
2021-07-31	39.4994
2021-08-01	27.1913
2021-08-02	28.3712
2021-08-03	28.0208
2021-08-04	30.5353
2021-08-05	29.8505
2021-08-06	29.559
2021-08-07	30.4536
2021-08-08	31.024
2021-08-09	26.7946
2021-08-10	27.7009
2021-08-11	27.0091
2021-08-12	26.2262
2021-08-13	25.5487
2021-08-14	23.194
2021-08-15	21.7256
2021-08-16	21.8385
2021-08-17	23.0078
2021-08-18	22.4895
2021-08-19	18.4428
2021-08-20	21.2853
2021-08-21	22.9222
2021-08-22	24.6735
2021-08-23	25.3995
2021-08-24	20.5729
2021-08-25	19.8678
2021-08-26	19.8745
2021-08-27	20.7533
2021-08-28	19.1548
2021-08-29	20.5923
2021-08-30	21.2018
2021-08-31	20.9328
2021-09-01	38.357
2021-09-02	39.5415
2021-09-03	42.1391
2021-09-04	35.1261
2021-09-05	32.5408
2021-09-06	30.0094
2021-09-07	32.3261
2021-09-08	33.7947
2021-09-09	32.6812
2021-09-10	36.7512
2021-09-11	39.9074
2021-09-12	33.642
2021-09-13	35.8278
2021-09-14	34.4478
2021-09-15	33.4476
2021-09-16	32.2476
2021-09-17	32.3352
2021-09-18	31.5565
2021-09-19	28.811
2021-09-20	29.4311
2021-09-21	30.9579
2021-09-22	31.2735
2021-09-23	31.0476
2021-09-24	29.7072
2021-09-25	30.9296
2021-09-26	30.0329
2021-09-27	31.3563
2021-09-28	30.881
2021-09-29	31.3563
2021-09-30	30.0682
2021-10-01	45.7172
2021-10-02	44.3903
2021-10-03	44.5789
2021-10-04	45.1241
2021-10-05	48.3726
2021-10-06	55.4951
2021-10-07	55.4265
2021-10-08	53.2392
2021-10-09	52.4145
2021-10-10	55.9939
2021-10-11	62.1957
2021-10-12	62.9907
2021-10-13	61.098
2021-10-14	59.7388
2021-10-15	61.7515
2021-10-16	74.8673
2021-10-17	78.7603
2021-10-18	80.6687
2021-10-19	86.672
2021-10-20	90.8412
2021-10-21	89.1992
2021-10-22	86.0118
2021-10-23	86.1111
2021-10-24	86.1715
2021-10-25	85.2557
2021-10-26	78.9332
2021-10-27	78.0207
2021-10-28	78.9621
2021-10-29	78.9166
2021-10-30	76.7815
2021-10-31	78.1953
2021-11-01	65.0883
2021-11-02	69.1117
2021-11-03	69.833
2021-11-04	71.5597
2021-11-05	75.9773
2021-11-06	88.6331
2021-11-07	124.651
2021-11-08	131.913
2021-11-09	128.058
2021-11-10	120.279
2021-11-11	117.935
2021-11-12	113.735
2021-11-13	107.494
2021-11-14	104.441
2021-11-15	109.722
2021-11-16	111.833
2021-11-17	111.547
2021-11-18	112.695
2021-11-19	112.918
2021-11-20	115.198
2021-11-21	123.458
2021-11-22	138.088
2021-11-23	137.628
2021-11-24	132.35
2021-11-25	129.317
2021-11-26	125.362
2021-11-27	124.117
2021-11-28	123.21
2021-11-29	131.196
2021-11-30	138.64
2021-12-01	103.023
2021-12-02	99.6526
2021-12-03	96.9921
2021-12-04	95.5559
2021-12-05	95.5659
2021-12-06	95.6802
2021-12-07	97.3249
2021-12-08	100.127
2021-12-09	103.815
2021-12-10	101.605
2021-12-11	100.582
2021-12-12	108.454
2021-12-13	111.19
2021-12-14	111.867
2021-12-15	114.548
2021-12-16	116.904
2021-12-17	127.409
2021-12-18	123.062
2021-12-19	119.527
2021-12-20	114.888
2021-12-21	112.571
2021-12-22	113.913
2021-12-23	123.13
2021-12-24	133.162
2021-12-25	143.711
2021-12-26	144.468
2021-12-27	137.907
2021-12-28	134.352
2021-12-29	130.857
2021-12-30	218.734
2021-12-31	125.647
